# Supplementary material for: ﻿Erica L. (Ericaceae): homonyms amongst published names for African species and proposed replacement names
Source: PhytoKeys. 2023 Dec 20;236:157–78. doi: 10.3897/phytokeys.236.110498 (PMC10753580; doi:10.3897/phytokeys.236.110498)
Supplement: XML Treatment for Erica umbrosa [file phytokeys.236.110498-treatment2.xml]

<!DOCTYPE tp:taxon-treatment
  PUBLIC "-//TaxonX//DTD Taxonomic Treatment Publishing DTD v0 20100105//EN" "tax-treatment-NSO.dtd">
<tp:taxon-treatment xmlns:tp="http://www.plazi.org/taxpub"><tp:treatment-meta><kwd-group><label>Taxon classification</label><kwd>
                <named-content content-type="kingdom">Plantae</named-content>
              </kwd><kwd>
                <named-content content-type="order">Ericales</named-content>
              </kwd><kwd>
                <named-content content-type="family">Ericaceae</named-content>
              </kwd></kwd-group><mixed-citation publication-type="journal"><person-group><name><surname>Nelson</surname><given-names>E. Charles</given-names></name><name><surname>Oliver</surname><given-names>E. G. H.</given-names></name><name><surname>Pirie</surname><given-names>Michael D.</given-names></name></person-group><article-title>﻿<tp:taxon-name><tp:taxon-name-part taxon-name-part-type="genus" reg="Erica">Erica</tp:taxon-name-part></tp:taxon-name> L. (<tp:taxon-name><tp:taxon-name-part taxon-name-part-type="family">Ericaceae</tp:taxon-name-part></tp:taxon-name>): homonyms amongst published names for African species and proposed replacement names</article-title><source>PhytoKeys</source><day>20</day><month>12</month><year>2023</year><volume>236</volume><fpage>157</fpage><lpage>178</lpage><pub-id pub-id-type="doi">10.3897/phytokeys.236.110498</pub-id></mixed-citation></tp:treatment-meta><tp:nomenclature><label>﻿</label><tp:taxon-name>
              <object-id xmlns:xlink="http://www.w3.org/1999/xlink" content-type="arpha" xlink:type="simple">893F8E5B-5124-5196-A716-43CBB866D0C4</object-id>
              <tp:taxon-name-part taxon-name-part-type="genus" reg="Erica">Erica</tp:taxon-name-part>
              <tp:taxon-name-part taxon-name-part-type="species" reg="umbrosa">umbrosa</tp:taxon-name-part>
            </tp:taxon-name><tp:taxon-authority>H.A.Baker, J. S. Afr. Bot. 27: 267. 1961</tp:taxon-authority><tp:nomenclature-citation-list><tp:nomenclature-citation><tp:taxon-name>
                  <tp:taxon-name-part taxon-name-part-type="genus" reg="Erica">E.</tp:taxon-name-part>
                  <tp:taxon-name-part taxon-name-part-type="species" reg="armata">armata</tp:taxon-name-part>
                </tp:taxon-name><comment>Klotzsch ex Benth., Prodr. [A. P. de Candolle] 7(2): 672. 1839 [<ext-link xmlns:xlink="http://www.w3.org/1999/xlink" xlink:href="https://list.worldfloraonline.org/wfo-0000671419" ext-link-type="uri" xlink:type="simple">wfo-0000671419</ext-link>], nom. illeg., non Spreng., Syst. Veg. 2: 184. 1825 [<ext-link xmlns:xlink="http://www.w3.org/1999/xlink" xlink:href="https://list.worldfloraonline.org/wfo-0000671418" ext-link-type="uri" xlink:type="simple">wfo-0000671418</ext-link>]; Guthrie and Bolus, Fl. Capensis 4,1: 113. 1905; Dulfer, Ann. Naturhist. Mus, Wein 68: 67. 1965; Oliver, Strelitzia 29: 489. 2012. Type. South Africa. “in herb. reg. Berol. … in montibus prov. Worcester et Stellenbosch”, Masson, Niven, Drège (lectotypes B destroyed; isolectotype K [<italic>Niven 158</italic>] (det. E.G.H. Oliver) K000314208).</comment></tp:nomenclature-citation></tp:nomenclature-citation-list></tp:nomenclature><tp:treatment-sec sec-type="notes" id="SECID0EAQAE"><title>Note.</title><p>Specimens in other herbaria collected by Masson and Drège are variously labelled as syntypes or isosyntypes, but their identity has not been confirmed: GDC (Masson, F., s.n., G00494351 <ext-link xmlns:xlink="http://www.w3.org/1999/xlink" xlink:href="https://plants.jstor.org/stable/10.5555/al.ap.specimen.g00494351" ext-link-type="uri" xlink:type="simple">https://plants.jstor.org/stable/10.5555/al.ap.specimen.g00494351</ext-link>); GDC (Drège, J.F., s.n., G00494352 <ext-link xmlns:xlink="http://www.w3.org/1999/xlink" xlink:href="https://plants.jstor.org/stable/10.5555/al.ap.specimen.g00494352" ext-link-type="uri" xlink:type="simple">https://plants.jstor.org/stable/10.5555/al.ap.specimen.g00494352</ext-link>); HBG (Drège, J.F., s.n., HBG515307 <ext-link xmlns:xlink="http://www.w3.org/1999/xlink" xlink:href="https://plants.jstor.org/stable/10.5555/al.ap.specimen.hbg515307" ext-link-type="uri" xlink:type="simple">https://plants.jstor.org/stable/10.5555/al.ap.specimen.hbg515307</ext-link>); TUB (Drège, J.F., s.n., TUB003182 left-hand specimen only <ext-link xmlns:xlink="http://www.w3.org/1999/xlink" xlink:href="https://plants.jstor.org/stable/10.5555/al.ap.specimen.tub003182" ext-link-type="uri" xlink:type="simple">https://plants.jstor.org/stable/10.5555/al.ap.specimen.tub003182</ext-link>); S (Drège, J.F., s.n., S08-5237 <ext-link xmlns:xlink="http://www.w3.org/1999/xlink" xlink:href="https://plants.jstor.org/stable/10.5555/al.ap.specimen.s08-5237" ext-link-type="uri" xlink:type="simple">https://plants.jstor.org/stable/10.5555/al.ap.specimen.s08-5237</ext-link>).</p></tp:treatment-sec><tp:treatment-sec sec-type="material" id="SECID0E6QAE"><title>Type.</title><p>South Africa. “Caledon, Elandskloof, Villiersdorp, on a steep S-facing slope in shade in kloof with a large waterfall, 3 April 1961, <italic>E.G.H. Oliver 1423</italic> (holotype: BOL; isotype: NBG-0199392-1 [<ext-link xmlns:xlink="http://www.w3.org/1999/xlink" xlink:href="https://plants.jstor.org/stable/10.5555/al.ap.specimen.nbg0199392-1" ext-link-type="uri" xlink:type="simple">https://plants.jstor.org/stable/10.5555/al.ap.specimen.nbg0199392-1</ext-link>].</p></tp:treatment-sec></tp:taxon-treatment>
