# Supplementary material for: ﻿Erica L. (Ericaceae): homonyms amongst published names for African species and proposed replacement names
Source: PhytoKeys. 2023 Dec 20;236:157–78. doi: 10.3897/phytokeys.236.110498 (PMC10753580; doi:10.3897/phytokeys.236.110498)
Supplement: XML Treatment for Erica flaccida [file phytokeys.236.110498-treatment9.xml]

<!DOCTYPE tp:taxon-treatment
  PUBLIC "-//TaxonX//DTD Taxonomic Treatment Publishing DTD v0 20100105//EN" "tax-treatment-NSO.dtd">
<tp:taxon-treatment xmlns:tp="http://www.plazi.org/taxpub"><tp:treatment-meta><kwd-group><label>Taxon classification</label><kwd>
                <named-content content-type="kingdom">Plantae</named-content>
              </kwd><kwd>
                <named-content content-type="order">Ericales</named-content>
              </kwd><kwd>
                <named-content content-type="family">Ericaceae</named-content>
              </kwd></kwd-group><mixed-citation publication-type="journal"><person-group><name><surname>Nelson</surname><given-names>E. Charles</given-names></name><name><surname>Oliver</surname><given-names>E. G. H.</given-names></name><name><surname>Pirie</surname><given-names>Michael D.</given-names></name></person-group><article-title>﻿<tp:taxon-name><tp:taxon-name-part taxon-name-part-type="genus" reg="Erica">Erica</tp:taxon-name-part></tp:taxon-name> L. (<tp:taxon-name><tp:taxon-name-part taxon-name-part-type="family">Ericaceae</tp:taxon-name-part></tp:taxon-name>): homonyms amongst published names for African species and proposed replacement names</article-title><source>PhytoKeys</source><day>20</day><month>12</month><year>2023</year><volume>236</volume><fpage>157</fpage><lpage>178</lpage><pub-id pub-id-type="doi">10.3897/phytokeys.236.110498</pub-id></mixed-citation></tp:treatment-meta><tp:nomenclature><label>﻿</label><tp:taxon-name>
              <object-id xmlns:xlink="http://www.w3.org/1999/xlink" content-type="arpha" xlink:type="simple">5B74F0FD-5334-570F-851F-916D7607D0FB</object-id>
              <tp:taxon-name-part taxon-name-part-type="genus" reg="Erica">Erica</tp:taxon-name-part>
              <tp:taxon-name-part taxon-name-part-type="species" reg="flaccida">flaccida</tp:taxon-name-part>
            </tp:taxon-name><tp:taxon-authority>Hort. ex Link, Enum. hort. berol. alt.: 367. 1821</tp:taxon-authority><tp:nomenclature-citation-list><tp:nomenclature-citation><tp:taxon-name>
                  <tp:taxon-name-part taxon-name-part-type="genus" reg="Erica">Erica</tp:taxon-name-part>
                  <tp:taxon-name-part taxon-name-part-type="species" reg="lanata">lanata</tp:taxon-name-part>
                </tp:taxon-name><comment>Andrews, Heathery, 3: t. 121 (1806); Col. engr. heaths, 3, t. 179. 1809b [<ext-link xmlns:xlink="http://www.w3.org/1999/xlink" xlink:href="https://list.worldfloraonline.org/wfo-0000672411" ext-link-type="uri" xlink:type="simple">wfo-0000672411</ext-link>], nom. illeg., non <tp:taxon-name><tp:taxon-name-part taxon-name-part-type="genus" reg="Erica">E.</tp:taxon-name-part><tp:taxon-name-part taxon-name-part-type="species" reg="lanata">lanata</tp:taxon-name-part></tp:taxon-name> J.C. Wendl., Bot. Beobach.: 45. 1798 [<ext-link xmlns:xlink="http://www.w3.org/1999/xlink" xlink:href="https://list.worldfloraonline.org/wfo-0000672410" ext-link-type="uri" xlink:type="simple">wfo-0000672410</ext-link>]; Salisb., Trans. Linn. Soc. 6: 360 (1802); Guthrie and Bolus, Fl. Capensis 4,1: 73. 1905; Dulfer, Ann. Naturhist. Mus, Wein 68: 112 (1965); Oliver, Strelitzia 29: 499. 2012. Type. Icontype (illustration in Andrews, Heathery, 3: t. 121. 1806 [cit. <xref ref-type="bibr" rid="B20">Dulfer (1965)</xref>: 112]).</comment></tp:nomenclature-citation></tp:nomenclature-citation-list></tp:nomenclature><tp:treatment-sec sec-type="material" id="SECID0EHABG"><title>Type.</title><p>South Africa. “Hab. in Pr. b. sp. [Promontorium Bonae Spei = Cape of Good Hope] … <italic>Hort. angl</italic>.” (B destroyed). Neotype (here designated). South Africa. Western Cape, George Dist., Outeniqua Pass. June 1960. <italic>E.G.H. Oliver 1596</italic> NBG [NBG0112414-0].</p></tp:treatment-sec><ref-list><ref id="B20"><mixed-citation xmlns:xlink="http://www.w3.org/1999/xlink" xlink:type="simple"><person-group><name name-style="western"><surname>Dulfer</surname><given-names>H</given-names></name></person-group> (<year>1965</year>) <article-title>Revision der südafrikanischen Arten der Gattung <italic><tp:taxon-name><tp:taxon-name-part taxon-name-part-type="genus">Erica</tp:taxon-name-part></tp:taxon-name></italic> L. 2. Teil Forsetzung von Ann. Bd. 67.</article-title><source>Annalen des Naturhistorischen Museums in Wien</source><volume>68</volume>: <fpage>25</fpage>–<lpage>177</lpage>. <ext-link xlink:href="https://www.jstor.org/stable/41764839" ext-link-type="uri" xlink:type="simple">https://www.jstor.org/stable/41764839</ext-link></mixed-citation></ref></ref-list></tp:taxon-treatment>
