# Supplementary material for: ﻿Erica L. (Ericaceae): homonyms amongst published names for African species and proposed replacement names
Source: PhytoKeys. 2023 Dec 20;236:157–78. doi: 10.3897/phytokeys.236.110498 (PMC10753580; doi:10.3897/phytokeys.236.110498)
Supplement: XML Treatment for Erica galantha [file phytokeys.236.110498-treatment11.xml]

<!DOCTYPE tp:taxon-treatment
  PUBLIC "-//TaxonX//DTD Taxonomic Treatment Publishing DTD v0 20100105//EN" "tax-treatment-NSO.dtd">
<tp:taxon-treatment xmlns:tp="http://www.plazi.org/taxpub"><tp:treatment-meta><kwd-group><label>Taxon classification</label><kwd>
                <named-content content-type="kingdom">Plantae</named-content>
              </kwd><kwd>
                <named-content content-type="order">Ericales</named-content>
              </kwd><kwd>
                <named-content content-type="family">Ericaceae</named-content>
              </kwd></kwd-group><mixed-citation publication-type="journal"><person-group><name><surname>Nelson</surname><given-names>E. Charles</given-names></name><name><surname>Oliver</surname><given-names>E. G. H.</given-names></name><name><surname>Pirie</surname><given-names>Michael D.</given-names></name></person-group><article-title>﻿<tp:taxon-name><tp:taxon-name-part taxon-name-part-type="genus" reg="Erica">Erica</tp:taxon-name-part></tp:taxon-name> L. (<tp:taxon-name><tp:taxon-name-part taxon-name-part-type="family">Ericaceae</tp:taxon-name-part></tp:taxon-name>): homonyms amongst published names for African species and proposed replacement names</article-title><source>PhytoKeys</source><day>20</day><month>12</month><year>2023</year><volume>236</volume><fpage>157</fpage><lpage>178</lpage><pub-id pub-id-type="doi">10.3897/phytokeys.236.110498</pub-id></mixed-citation></tp:treatment-meta><tp:nomenclature><label>﻿</label><tp:taxon-name>
              <object-id xmlns:xlink="http://www.w3.org/1999/xlink" content-type="arpha" xlink:type="simple">FBE672F4-421D-5575-A215-7306EFDBD2C4</object-id>
              <tp:taxon-name-part taxon-name-part-type="genus" reg="Erica">Erica</tp:taxon-name-part>
              <tp:taxon-name-part taxon-name-part-type="species" reg="galantha">galantha</tp:taxon-name-part>
              <object-id xmlns:xlink="http://www.w3.org/1999/xlink" content-type="ipni" xlink:type="simple">urn:lsid:ipni.org:names:77327526-1</object-id>
            </tp:taxon-name><tp:taxon-authority>E.C.Nelson &amp; E.G.H.Oliv.</tp:taxon-authority><tp:taxon-status xmlns:xlink="http://www.w3.org/1999/xlink" xlink:type="simple">nom. nov.</tp:taxon-status><tp:nomenclature-citation-list><tp:nomenclature-citation><tp:taxon-name>
                  <tp:taxon-name-part taxon-name-part-type="genus" reg="Erica"/>
                  <tp:taxon-name-part taxon-name-part-type="species" reg="perlata"/>
                </tp:taxon-name><comment>pro <tp:taxon-name><tp:taxon-name-part taxon-name-part-type="genus" reg="Erica">E.</tp:taxon-name-part><tp:taxon-name-part taxon-name-part-type="species" reg="perlata">perlata</tp:taxon-name-part></tp:taxon-name> Benth., Prodr. [A. P. de Candolle] 7(2): 670. 1839 [<ext-link xmlns:xlink="http://www.w3.org/1999/xlink" xlink:href="https://list.worldfloraonline.org/wfo-1000053517" ext-link-type="uri" xlink:type="simple">wfo-1000053517</ext-link>], nom. Illeg., non <tp:taxon-name><tp:taxon-name-part taxon-name-part-type="genus" reg="Erica">E.</tp:taxon-name-part><tp:taxon-name-part taxon-name-part-type="species" reg="perlata">perlata</tp:taxon-name-part></tp:taxon-name> G.Sinclair, Hort. Eric. woburn.: 18 (1825) [<ext-link xmlns:xlink="http://www.w3.org/1999/xlink" xlink:href="https://list.worldfloraonline.org/wfo-0000672873" ext-link-type="uri" xlink:type="simple">wfo-0000672873</ext-link>]. </comment></tp:nomenclature-citation></tp:nomenclature-citation-list></tp:nomenclature><tp:treatment-sec sec-type="material" id="SECID0E1VBG"><title>Type.</title><p>South Africa, “In colonia capensi”, <italic>Drège s.n.</italic> (lectotype W, effectively designated by <xref ref-type="bibr" rid="B20">Dulfer (1965</xref>: 75)) [<ext-link xmlns:xlink="http://www.w3.org/1999/xlink" xlink:href="https://plants.jstor.org/stable/10.5555/al.ap.specimen.w0008571" ext-link-type="uri" xlink:type="simple">https://plants.jstor.org/stable/10.5555/al.ap.specimen.w0008571</ext-link>].</p></tp:treatment-sec><ref-list><ref id="B20"><mixed-citation xmlns:xlink="http://www.w3.org/1999/xlink" xlink:type="simple"><person-group><name name-style="western"><surname>Dulfer</surname><given-names>H</given-names></name></person-group> (<year>1965</year>) <article-title>Revision der südafrikanischen Arten der Gattung <italic><tp:taxon-name><tp:taxon-name-part taxon-name-part-type="genus">Erica</tp:taxon-name-part></tp:taxon-name></italic> L. 2. Teil Forsetzung von Ann. Bd. 67.</article-title><source>Annalen des Naturhistorischen Museums in Wien</source><volume>68</volume>: <fpage>25</fpage>–<lpage>177</lpage>. <ext-link xlink:href="https://www.jstor.org/stable/41764839" ext-link-type="uri" xlink:type="simple">https://www.jstor.org/stable/41764839</ext-link></mixed-citation></ref></ref-list></tp:taxon-treatment>
