# Supplementary material for: ﻿Erica L. (Ericaceae): homonyms amongst published names for African species and proposed replacement names
Source: PhytoKeys. 2023 Dec 20;236:157–78. doi: 10.3897/phytokeys.236.110498 (PMC10753580; doi:10.3897/phytokeys.236.110498)
Supplement: XML Treatment for Erica oraria [file phytokeys.236.110498-treatment15.xml]

<!DOCTYPE tp:taxon-treatment
  PUBLIC "-//TaxonX//DTD Taxonomic Treatment Publishing DTD v0 20100105//EN" "tax-treatment-NSO.dtd">
<tp:taxon-treatment xmlns:tp="http://www.plazi.org/taxpub"><tp:treatment-meta><kwd-group><label>Taxon classification</label><kwd>
                <named-content content-type="kingdom">Plantae</named-content>
              </kwd><kwd>
                <named-content content-type="order">Ericales</named-content>
              </kwd><kwd>
                <named-content content-type="family">Ericaceae</named-content>
              </kwd></kwd-group><mixed-citation publication-type="journal"><person-group><name><surname>Nelson</surname><given-names>E. Charles</given-names></name><name><surname>Oliver</surname><given-names>E. G. H.</given-names></name><name><surname>Pirie</surname><given-names>Michael D.</given-names></name></person-group><article-title>﻿<tp:taxon-name><tp:taxon-name-part taxon-name-part-type="genus" reg="Erica">Erica</tp:taxon-name-part></tp:taxon-name> L. (<tp:taxon-name><tp:taxon-name-part taxon-name-part-type="family">Ericaceae</tp:taxon-name-part></tp:taxon-name>): homonyms amongst published names for African species and proposed replacement names</article-title><source>PhytoKeys</source><day>20</day><month>12</month><year>2023</year><volume>236</volume><fpage>157</fpage><lpage>178</lpage><pub-id pub-id-type="doi">10.3897/phytokeys.236.110498</pub-id></mixed-citation></tp:treatment-meta><tp:nomenclature><label>﻿</label><tp:taxon-name>
              <object-id xmlns:xlink="http://www.w3.org/1999/xlink" content-type="arpha" xlink:type="simple">72A27749-67A4-513D-9F16-D278D7FDC826</object-id>
              <tp:taxon-name-part taxon-name-part-type="genus" reg="Erica">Erica</tp:taxon-name-part>
              <tp:taxon-name-part taxon-name-part-type="species" reg="oraria">oraria</tp:taxon-name-part>
              <object-id xmlns:xlink="http://www.w3.org/1999/xlink" content-type="ipni" xlink:type="simple">urn:lsid:ipni.org:names: 77330003-1</object-id>
            </tp:taxon-name><tp:taxon-authority>E.C.Nelson &amp; E.G.H.Oliv.</tp:taxon-authority><tp:taxon-status xmlns:xlink="http://www.w3.org/1999/xlink" xlink:type="simple">nom. nov.</tp:taxon-status><tp:nomenclature-citation-list><tp:nomenclature-citation><tp:taxon-name>
                  <tp:taxon-name-part taxon-name-part-type="genus" reg="Erica"/>
                  <tp:taxon-name-part taxon-name-part-type="species" reg="spectabilis"/>
                </tp:taxon-name><comment>pro <tp:taxon-name><tp:taxon-name-part taxon-name-part-type="genus" reg="Erica">E.</tp:taxon-name-part><tp:taxon-name-part taxon-name-part-type="species" reg="spectabilis">spectabilis</tp:taxon-name-part></tp:taxon-name> Klotzsch ex Benth., Prodr. [A. P. de Candolle] 7(2): 659. 1839 [<ext-link xmlns:xlink="http://www.w3.org/1999/xlink" xlink:href="https://list.worldfloraonline.org/wfo-0000673283" ext-link-type="uri" xlink:type="simple">wfo-0000673283</ext-link>], nom. illeg., non Waitz, Beschreibung der Gattung und Arten der Heiden: 220. 1805 [<ext-link xmlns:xlink="http://www.w3.org/1999/xlink" xlink:href="https://list.worldfloraonline.org/wfo-0000673282" ext-link-type="uri" xlink:type="simple">wfo-0000673282</ext-link>]; Guthrie and Bolus, Fl. Capensis 4,1: 57. 1905. </comment></tp:nomenclature-citation></tp:nomenclature-citation-list></tp:nomenclature><tp:treatment-sec sec-type="material" id="SECID0EJVAI"><title>Type.</title><p>South Africa. “in Strandweld [Strandveld]”, <italic>Drège s.n.</italic> (syntypes: †B, GDC [<ext-link xmlns:xlink="http://www.w3.org/1999/xlink" xlink:href="https://plants.jstor.org/stable/10.5555/al.ap.specimen.g00465165" ext-link-type="uri" xlink:type="simple">https://plants.jstor.org/stable/10.5555/al.ap.specimen.g00465165</ext-link>], HBG [<ext-link xmlns:xlink="http://www.w3.org/1999/xlink" xlink:href="https://plants.jstor.org/stable/10.5555/al.ap.specimen.hbg507932" ext-link-type="uri" xlink:type="simple">https://plants.jstor.org/stable/10.5555/al.ap.specimen.hbg507932</ext-link>], K, W [<ext-link xmlns:xlink="http://www.w3.org/1999/xlink" xlink:href="https://plants.jstor.org/stable/10.5555/al.ap.specimen.w18890186305" ext-link-type="uri" xlink:type="simple">https://plants.jstor.org/stable/10.5555/al.ap.specimen.w18890186305</ext-link>, <ext-link xmlns:xlink="http://www.w3.org/1999/xlink" xlink:href="https://plants.jstor.org/stable/10.5555/al.ap.specimen.w18890321973" ext-link-type="uri" xlink:type="simple">https://plants.jstor.org/stable/10.5555/al.ap.specimen.w18890321973</ext-link>, <ext-link xmlns:xlink="http://www.w3.org/1999/xlink" xlink:href="https://plants.jstor.org/stable/10.5555/al.ap.specimen.w0005951" ext-link-type="uri" xlink:type="simple">https://plants.jstor.org/stable/10.5555/al.ap.specimen.w0005951</ext-link>]).</p></tp:treatment-sec></tp:taxon-treatment>
