# Supplementary material for: ﻿Erica L. (Ericaceae): homonyms amongst published names for African species and proposed replacement names
Source: PhytoKeys. 2023 Dec 20;236:157–78. doi: 10.3897/phytokeys.236.110498 (PMC10753580; doi:10.3897/phytokeys.236.110498)
Supplement: XML Treatment for Erica velutina [file phytokeys.236.110498-treatment18.xml]

<!DOCTYPE tp:taxon-treatment
  PUBLIC "-//TaxonX//DTD Taxonomic Treatment Publishing DTD v0 20100105//EN" "tax-treatment-NSO.dtd">
<tp:taxon-treatment xmlns:tp="http://www.plazi.org/taxpub"><tp:treatment-meta><kwd-group><label>Taxon classification</label><kwd>
                <named-content content-type="kingdom">Plantae</named-content>
              </kwd><kwd>
                <named-content content-type="order">Ericales</named-content>
              </kwd><kwd>
                <named-content content-type="family">Ericaceae</named-content>
              </kwd></kwd-group><mixed-citation publication-type="journal"><person-group><name><surname>Nelson</surname><given-names>E. Charles</given-names></name><name><surname>Oliver</surname><given-names>E. G. H.</given-names></name><name><surname>Pirie</surname><given-names>Michael D.</given-names></name></person-group><article-title>﻿<tp:taxon-name><tp:taxon-name-part taxon-name-part-type="genus" reg="Erica">Erica</tp:taxon-name-part></tp:taxon-name> L. (<tp:taxon-name><tp:taxon-name-part taxon-name-part-type="family">Ericaceae</tp:taxon-name-part></tp:taxon-name>): homonyms amongst published names for African species and proposed replacement names</article-title><source>PhytoKeys</source><day>20</day><month>12</month><year>2023</year><volume>236</volume><fpage>157</fpage><lpage>178</lpage><pub-id pub-id-type="doi">10.3897/phytokeys.236.110498</pub-id></mixed-citation></tp:treatment-meta><tp:nomenclature><label>﻿</label><tp:taxon-name>
              <object-id xmlns:xlink="http://www.w3.org/1999/xlink" content-type="arpha" xlink:type="simple">FA12EE73-7DF2-530A-B1B1-4B2A626642BC</object-id>
              <tp:taxon-name-part taxon-name-part-type="genus" reg="Erica">Erica</tp:taxon-name-part>
              <tp:taxon-name-part taxon-name-part-type="species" reg="velutina">velutina</tp:taxon-name-part>
            </tp:taxon-name><tp:taxon-authority>Bartl., Linnaea 7: 645. 1832.</tp:taxon-authority><tp:nomenclature-citation-list><tp:nomenclature-citation><tp:taxon-name>
                  <tp:taxon-name-part taxon-name-part-type="genus" reg="Erica">Erica</tp:taxon-name-part>
                  <tp:taxon-name-part taxon-name-part-type="species" reg="tomentosa">tomentosa</tp:taxon-name-part>
                </tp:taxon-name><comment>Salisb., Trans. Linn. Soc. 6: 327. 1802 [<ext-link xmlns:xlink="http://www.w3.org/1999/xlink" xlink:href="https://list.worldfloraonline.org/wfo-0000673425" ext-link-type="uri" xlink:type="simple">wfo-0000673425</ext-link>], nom. illeg., non Masson, Phil. Trans. 66: 299. 1776 [<ext-link xmlns:xlink="http://www.w3.org/1999/xlink" xlink:href="https://list.worldfloraonline.org/wfo-1000053520" ext-link-type="uri" xlink:type="simple">wfo-1000053520</ext-link>] (= <tp:taxon-name><tp:taxon-name-part taxon-name-part-type="genus" reg="Erica">E.</tp:taxon-name-part><tp:taxon-name-part taxon-name-part-type="species" reg="passerina">passerina</tp:taxon-name-part></tp:taxon-name> Montin). Type. South Africa. “Hottentots Holland”, <italic>I. Mulder s.n. ex herb. Salisbury</italic> (not located).</comment></tp:nomenclature-citation></tp:nomenclature-citation-list></tp:nomenclature><tp:treatment-sec sec-type="notes" id="SECID0EUKBI"><title>Note.</title><p>A label identifying the specimen labelled “C.B.S. <italic>Niven 16</italic>” (K-000314197) [<ext-link xmlns:xlink="http://www.w3.org/1999/xlink" xlink:href="https://plants.jstor.org/stable/10.5555/al.ap.specimen.k000314197" ext-link-type="uri" xlink:type="simple">https://plants.jstor.org/stable/10.5555/al.ap.specimen.k000314197</ext-link>] as a lectotype is incorrect as the protologue cited only a collection from Hottentots Holland by I. Mulder and the Niven collection is, therefore, not original material.</p></tp:treatment-sec><tp:treatment-sec sec-type="material" id="SECID0EBLBI"><title>Type.</title><p>South Africa. “Am Fusse des Babylonschenthurmbergen [Babilonstoring]”, <italic>Ecklon s.n.</italic> (holotype GOET-003270 [<ext-link xmlns:xlink="http://www.w3.org/1999/xlink" xlink:href="https://plants.jstor.org/stable/10.5555/al.ap.specimen.goet003270" ext-link-type="uri" xlink:type="simple">https://plants.jstor.org/stable/10.5555/al.ap.specimen.goet003270</ext-link>]).</p></tp:treatment-sec></tp:taxon-treatment>
